# Supplementary material for: Metabolic Characterization of a Rare Genetic Variation Within APOC3 and Its Lipoprotein Lipase–Independent Effects
Source: Circ Cardiovasc Genet. 2016 Jun 21;9(3):231–9. doi: 10.1161/CIRCGENETICS.115.001302 (PMC4920206; doi:10.1161/CIRCGENETICS.115.001302)
Supplement: Supplementary file 2 [file hcg-9-231-s002.xlsx]

## Sheet: ALSPAC Children
Metabolite	N	Beta_coef	SE	Upper_95%_Conf._Interval	Lower_95%_Conf._Interval	P-value	R-square
Concentration of chylomicrons and extremely large VLDL particles (mol/l)	5593	-6.9e-11	2e-11	-2.9e-11	-1.1e-10	0.0006686	0.029
Total lipids in chylomicrons and extremely large VLDL (mmol/l)	5593	-0.0156	0.00431	-0.00716	-0.0241	0.0002982	0.0318
Phospholipids in chylomicrons and extremely large VLDL (mmol/l)	5593	-0.00193	0.00055	-0.00086	-0.00301	0.0004264	0.0325
Total cholesterol in chylomicrons and extremely large VLDL (mmol/l)	5593	-0.00232	0.0007	-0.00095	-0.00369	0.0008918	0.0298
Cholesterol esters in chylomicrons and extremely large VLDL (mmol/l)	5593	-0.00106	0.00035	-0.00036	-0.00176	0.002832	0.027
Free cholesterol in chylomicrons and extremely large VLDL (mmol/l)	5593	-0.00127	0.00037	-0.00055	-0.00199	0.0005293	0.0301
Triglycerides in chylomicrons and extremely large VLDL (mmol/l)	5593	-0.0115	0.00317	-0.00532	-0.0178	0.000279	0.0315
Concentration of very large VLDL particles (mol/l)	5593	-3.9e-10	1.1e-10	-1.7e-10	-6.1e-10	0.0004624	0.0267
Total lipids in very large VLDL (mmol/l)	5593	-0.0364	0.00979	-0.0172	-0.0556	0.0002012	0.0294
Phospholipids in very large VLDL (mmol/l)	5593	-0.00591	0.00178	-0.00242	-0.0094	0.0009127	0.03
Total cholesterol in very large VLDL (mmol/l)	5593	-0.00735	0.00205	-0.00333	-0.0114	0.0003392	0.0301
Cholesterol esters in very large VLDL (mmol/l)	5593	-0.00392	0.00106	-0.00185	-0.00598	0.0002089	0.0282
Free cholesterol in very large VLDL (mmol/l)	5593	-0.00347	0.00103	-0.00146	-0.00549	0.0007196	0.0312
Triglycerides in very large VLDL (mmol/l)	5593	-0.0242	0.0065	-0.0115	-0.037	0.0001956	0.028
Concentration of large VLDL particles (mol/l)	5593	-2.1e-09	5.2e-10	-1.1e-09	-3.1e-09	4.203e-05	0.0268
Total lipids in large VLDL (mmol/l)	5593	-0.108	0.0238	-0.0613	-0.155	5.99e-06	0.0304
Phospholipids in large VLDL (mmol/l)	5593	-0.0211	0.00525	-0.0108	-0.0314	5.873e-05	0.0299
Total cholesterol in large VLDL (mmol/l)	5593	-0.0258	0.00653	-0.013	-0.0386	7.749e-05	0.033
Cholesterol esters in large VLDL (mmol/l)	5593	-0.0127	0.00317	-0.00649	-0.0189	6.259e-05	0.0325
Free cholesterol in large VLDL (mmol/l)	5593	-0.0136	0.00364	-0.0065	-0.0208	0.0001809	0.0317
Triglycerides in large VLDL (mmol/l)	5593	-0.0702	0.0155	-0.0397	-0.101	6.448e-06	0.0272
Concentration of medium VLDL particles (mol/l)	5593	-5.3e-09	1.1e-09	-3e-09	-7.5e-09	4.034e-06	0.0269
Total lipids in medium VLDL (mmol/l)	5593	-0.13	0.0255	-0.0796	-0.18	3.924e-07	0.0319
Phospholipids in medium VLDL (mmol/l)	5593	-0.0301	0.00669	-0.017	-0.0432	6.954e-06	0.0346
Total cholesterol in medium VLDL (mmol/l)	5593	-0.0343	0.00885	-0.017	-0.0516	0.0001078	0.0432
Cholesterol esters in medium VLDL (mmol/l)	5593	-0.0159	0.00515	-0.00585	-0.026	0.001964	0.0435
Free cholesterol in medium VLDL (mmol/l)	5593	-0.0199	0.00462	-0.0109	-0.029	1.631e-05	0.0354
Triglycerides in medium VLDL (mmol/l)	5593	-0.0888	0.0168	-0.0558	-0.122	1.408e-07	0.023
Concentration of small VLDL particles (mol/l)	5593	-5.3e-09	1.1e-09	-3.1e-09	-7.5e-09	3.168e-06	0.0515
Total lipids in small VLDL (mmol/l)	5593	-0.104	0.0229	-0.0594	-0.149	5.391e-06	0.0583
Phospholipids in small VLDL (mmol/l)	5593	-0.0207	0.00456	-0.0118	-0.0296	5.89e-06	0.0699
Total cholesterol in small VLDL (mmol/l)	5593	-0.0278	0.00851	-0.0111	-0.0445	0.001085	0.0664
Cholesterol esters in small VLDL (mmol/l)	5593	-0.0156	0.00579	-0.00422	-0.0269	0.007216	0.0548
Free cholesterol in small VLDL (mmol/l)	5593	-0.0123	0.0031	-0.00618	-0.0183	7.803e-05	0.0766
Triglycerides in small VLDL (mmol/l)	5593	-0.0558	0.0115	-0.0333	-0.0783	1.23e-06	0.0365
Concentration of very small VLDL particles (mol/l)	5593	-3.5e-10	9.3e-10	1.5e-09	-2.2e-09	0.708	0.0878
Total lipids in very small VLDL (mmol/l)	5593	-0.0109	0.0146	0.0178	-0.0395	0.4564	0.0747
Phospholipids in very small VLDL (mmol/l)	5593	0.00631	0.00487	0.0159	-0.00324	0.1953	0.0776
Total cholesterol in very small VLDL (mmol/l)	5593	-0.00426	0.00893	0.0133	-0.0218	0.6335	0.0368
Cholesterol esters in very small VLDL (mmol/l)	5593	-0.0064	0.00615	0.00566	-0.0185	0.2986	0.0327
Free cholesterol in very small VLDL (mmol/l)	5593	0.00214	0.00313	0.00828	-0.00399	0.4933	0.0386
Triglycerides in very small VLDL (mmol/l)	5593	-0.0129	0.00388	-0.00533	-0.0206	0.0008673	0.0651
Concentration of IDL particles (mol/l)	5593	5.8e-09	2.8e-09	1.1e-08	3.9e-10	0.0356	0.0817
Total lipids in IDL (mmol/l)	5593	0.0789	0.0354	0.148	0.00944	0.02603	0.0794
Phospholipids in IDL (mmol/l)	5593	0.0243	0.00946	0.0428	0.00572	0.01035	0.0698
Total cholesterol in IDL (mmol/l)	5593	0.0524	0.0241	0.0995	0.0052	0.02957	0.0723
Cholesterol esters in IDL (mmol/l)	5593	0.0294	0.0171	0.0629	-0.00422	0.08663	0.0713
Free cholesterol in IDL (mmol/l)	5593	0.023	0.00739	0.0375	0.00853	0.001856	0.0668
Triglycerides in IDL (mmol/l)	5593	0.0023	0.00424	0.0106	-0.006	0.5868	0.0654
Concentration of large LDL particles (mol/l)	5593	1.1e-08	5.1e-09	2.1e-08	7.7e-10	0.03499	0.0709
Total lipids in large LDL (mmol/l)	5593	0.106	0.0451	0.194	0.0177	0.01869	0.0793
Phospholipids in large LDL (mmol/l)	5593	0.0198	0.00916	0.0377	0.00181	0.03099	0.0752
Total cholesterol in large LDL (mmol/l)	5593	0.0792	0.0328	0.144	0.0149	0.01578	0.0769
Cholesterol esters in large LDL (mmol/l)	5593	0.0541	0.0247	0.102	0.00568	0.02856	0.0788
Free cholesterol in large LDL (mmol/l)	5593	0.0251	0.00823	0.0413	0.00901	0.002267	0.0697
Triglycerides in large LDL (mmol/l)	5593	0.00698	0.0047	0.0162	-0.00223	0.1375	0.056
Concentration of medium LDL particles (mol/l)	5593	6.8e-09	4.5e-09	1.6e-08	-2.1e-09	0.1355	0.0678
Total lipids in medium LDL (mmol/l)	5593	0.052	0.0279	0.107	-0.00273	0.06261	0.0782
Phospholipids in medium LDL (mmol/l)	5593	0.00811	0.00532	0.0185	-0.00231	0.1274	0.0933
Total cholesterol in medium LDL (mmol/l)	5593	0.0395	0.0208	0.0802	-0.00118	0.05706	0.073
Cholesterol esters in medium LDL (mmol/l)	5593	0.0295	0.0171	0.063	-0.00398	0.08427	0.0684
Free cholesterol in medium LDL (mmol/l)	5593	0.01	0.00387	0.0176	0.00244	0.00958	0.088
Triglycerides in medium LDL (mmol/l)	5593	0.00434	0.00308	0.0104	-0.00171	0.1596	0.0374
Concentration of small LDL particles (mol/l)	5593	6.6e-09	4.9e-09	1.6e-08	-3.1e-09	0.1828	0.0826
Total lipids in small LDL (mmol/l)	5593	0.0285	0.0177	0.0633	-0.00621	0.1076	0.0835
Phospholipids in small LDL (mmol/l)	5593	0.0058	0.00369	0.013	-0.00144	0.1163	0.107
Total cholesterol in small LDL (mmol/l)	5593	0.0235	0.013	0.049	-0.00205	0.07152	0.0736
Cholesterol esters in small LDL (mmol/l)	5593	0.0185	0.0111	0.0402	-0.00316	0.0942	0.0651
Free cholesterol in small LDL (mmol/l)	5593	0.00497	0.00241	0.00969	0.00025	0.03896	0.0916
Triglycerides in small LDL (mmol/l)	5593	-0.00077	0.00186	0.00288	-0.00441	0.6798	0.0477
Concentration of very large HDL particles (mol/l)	5593	1.5e-07	2.3e-08	2e-07	1.1e-07	5.817e-11	0.0423
Total lipids in very large HDL (mmol/l)	5593	0.174	0.0276	0.229	0.12	2.943e-10	0.0517
Phospholipids in very large HDL (mmol/l)	5593	0.103	0.0149	0.132	0.0734	7.018e-12	0.0309
Total cholesterol in very large HDL (mmol/l)	5593	0.0696	0.0131	0.0953	0.044	1.031e-07	0.0752
Cholesterol esters in very large HDL (mmol/l)	5593	0.0465	0.00947	0.0651	0.028	9.28e-07	0.0803
Free cholesterol in very large HDL (mmol/l)	5593	0.0231	0.00376	0.0305	0.0157	8.843e-10	0.0585
Triglycerides in very large HDL (mmol/l)	5593	0.00218	0.00103	0.00419	0.00016	0.03463	0.0557
Concentration of large HDL particles (mol/l)	5593	3.2e-07	4.6e-08	4.1e-07	2.3e-07	7.309e-12	0.0286
Total lipids in large HDL (mmol/l)	5593	0.245	0.035	0.313	0.176	3.09e-12	0.0286
Phospholipids in large HDL (mmol/l)	5593	0.107	0.0155	0.137	0.0765	6.167e-12	0.0286
Total cholesterol in large HDL (mmol/l)	5593	0.136	0.0194	0.174	0.0982	2.35e-12	0.0272
Cholesterol esters in large HDL (mmol/l)	5593	0.106	0.0152	0.136	0.0762	3.592e-12	0.0265
Free cholesterol in large HDL (mmol/l)	5593	0.0301	0.00417	0.0382	0.0219	6.55e-13	0.0301
Triglycerides in large HDL (mmol/l)	5593	0.00172	0.00071	0.0031	0.00033	0.0154	0.062
Concentration of medium HDL particles (mol/l)	5593	9.9e-08	3.5e-08	1.7e-07	3e-08	0.005107	0.0168
Total lipids in medium HDL (mmol/l)	5593	0.0586	0.018	0.0938	0.0234	0.001103	0.0162
Phospholipids in medium HDL (mmol/l)	5593	0.0303	0.0098	0.0495	0.0111	0.002	0.0178
Total cholesterol in medium HDL (mmol/l)	5593	0.0344	0.00848	0.051	0.0178	4.988e-05	0.0126
Cholesterol esters in medium HDL (mmol/l)	5593	0.0282	0.007	0.0419	0.0145	5.679e-05	0.0103
Free cholesterol in medium HDL (mmol/l)	5593	0.00625	0.00156	0.00931	0.00318	6.464e-05	0.0292
Triglycerides in medium HDL (mmol/l)	5593	-0.0061	0.00158	-0.00301	-0.00919	0.0001088	0.0284
Concentration of small HDL particles (mol/l)	5593	-1.4e-07	5.3e-08	-3.3e-08	-2.4e-07	0.01009	0.0116
Total lipids in small HDL (mmol/l)	5593	-0.00361	0.0152	0.0261	-0.0333	0.8117	0.0161
Phospholipids in small HDL (mmol/l)	5593	-0.03	0.00937	-0.0117	-0.0484	0.001362	0.0093
Total cholesterol in small HDL (mmol/l)	5593	0.0332	0.0092	0.0513	0.0152	0.0003054	0.0199
Cholesterol esters in small HDL (mmol/l)	5593	0.0339	0.00816	0.0499	0.0179	3.257e-05	0.023
Free cholesterol in small HDL (mmol/l)	5593	-0.00067	0.002	0.00326	-0.0046	0.7381	0.0243
Triglycerides in small HDL (mmol/l)	5593	-0.00679	0.00172	-0.00341	-0.0102	8.214e-05	0.0285
Phospholipids to total lipds ratio in chylomicrons and extremely large VLDL (%):	5593	-0.0231	0.0141	0.0045	-0.0508	0.1009	0.0406
Total cholesterol to total lipids ratio in chylomicrons and extremely large VLDL	5593	-0.0314	0.0499	0.0664	-0.129	0.5289	0.0348
Cholesterol esters to total lipids ratio in chylomicrons and extremely large VLD	5593	0.0485	0.0962	0.237	-0.14	0.6143	0.0346
Free cholesterol to total lipids ratio in chylomicrons and extremely large VLDL	5593	-0.106	0.0259	-0.0555	-0.157	4.124e-05	0.0278
Triglycerides to total lipids ratio in chylomicrons and extremely large VLDL (%)	5593	0.00668	0.0113	0.0289	-0.0155	0.5553	0.0227
Phospholipids to total lipds ratio in very large VLDL (%)	5593	-0.119	0.0649	0.00813	-0.246	0.06662	0.0523
Total cholesterol to total lipids ratio in very large VLDL (%)	5593	0.524	0.0669	0.655	0.393	5.459e-15	0.0128
Cholesterol esters to total lipids ratio in very large VLDL (%)	5593	0.504	0.0727	0.647	0.362	4.564e-12	0.0152
Free cholesterol to total lipids ratio in very large VLDL (%)	5593	0.504	0.0599	0.622	0.387	4.733e-17	0.0191
Triglycerides to total lipids ratio in very large VLDL (%)	5593	-0.53	0.0574	-0.417	-0.642	3.884e-20	0.0164
Phospholipids to total lipds ratio in large VLDL (%)	5593	-0.333	0.0928	-0.151	-0.514	0.0003401	0.0153
Total cholesterol to total lipids ratio in large VLDL (%)	5593	0.0297	0.103	0.231	-0.172	0.773	0.022
Cholesterol esters to total lipids ratio in large VLDL (%)	5593	0.279	0.105	0.485	0.0735	0.007838	0.0101
Free cholesterol to total lipids ratio in large VLDL (%)	5593	-0.634	0.132	-0.375	-0.894	1.73e-06	0.0288
Triglycerides to total lipids ratio in large VLDL (%)	5593	0.0014	0.0823	0.163	-0.16	0.9864	0.00488
Phospholipids to total lipds ratio in medium VLDL (%)	5593	0.0687	0.00823	0.0848	0.0525	9.25e-17	0.0373
Total cholesterol to total lipids ratio in medium VLDL (%)	5593	0.106	0.0362	0.177	0.0354	0.003315	0.0419
Cholesterol esters to total lipids ratio in medium VLDL (%)	5593	0.222	0.0795	0.378	0.0659	0.005308	0.0164
Free cholesterol to total lipids ratio in medium VLDL (%)	5593	-0.0218	0.0186	0.0146	-0.0582	0.241	0.0614
Triglycerides to total lipids ratio in medium VLDL (%)	5593	-0.0878	0.0151	-0.0583	-0.117	5.811e-09	0.0554
Phospholipids to total lipds ratio in small VLDL (%)	5593	0.847	0.21	1.26	0.435	5.639e-05	0.0237
Total cholesterol to total lipids ratio in small VLDL (%)	5593	2.95	0.719	4.36	1.55	4.012e-05	0.00862
Cholesterol esters to total lipids ratio in small VLDL (%)	5593	2.3	0.672	3.62	0.982	0.0006263	0.00846
Free cholesterol to total lipids ratio in small VLDL (%)	5593	0.651	0.102	0.85	0.453	1.498e-10	0.06
Triglycerides to total lipids ratio in small VLDL (%)	5593	-3.8	0.782	-2.27	-5.33	1.223e-06	0.00763
Phospholipids to total lipds ratio in very small VLDL (%)	5593	1.97	0.416	2.79	1.16	2.225e-06	0.0435
Total cholesterol to total lipids ratio in very small VLDL (%)	5593	0.424	0.88	2.15	-1.3	0.6298	0.0182
Cholesterol esters to total lipids ratio in very small VLDL (%)	5593	-0.456	0.616	0.751	-1.66	0.4588	0.0309
Free cholesterol to total lipids ratio in very small VLDL (%)	5593	0.883	0.42	1.71	0.0591	0.03571	0.00312
Triglycerides to total lipids ratio in very small VLDL (%)	5593	-2.4	0.796	-0.836	-3.96	0.002628	0.00522
Phospholipids to total lipds ratio in IDL (%)	5593	0.361	0.22	0.794	-0.0707	0.1012	0.0117
Total cholesterol to total lipids ratio in IDL (%)	5593	0.24	0.507	1.23	-0.753	0.6353	0.00262
Cholesterol esters to total lipids ratio in IDL (%)	5593	-0.694	0.517	0.32	-1.71	0.1801	0.0023
Free cholesterol to total lipids ratio in IDL (%)	5593	0.935	0.214	1.35	0.516	1.27e-05	0.0122
Triglycerides to total lipids ratio in IDL (%)	5593	-0.599	0.39	0.165	-1.36	0.1244	0.00252
Phospholipids to total lipds ratio in large LDL (%)	5593	-0.837	0.315	-0.22	-1.45	0.007884	0.101
Total cholesterol to total lipids ratio in large LDL (%)	5593	1.02	0.522	2.05	-0.00048	0.05015	0.0412
Cholesterol esters to total lipids ratio in large LDL (%)	5593	0.655	0.565	1.76	-0.452	0.2463	0.0709
Free cholesterol to total lipids ratio in large LDL (%)	5593	0.369	0.202	0.764	-0.026	0.06718	0.0597
Triglycerides to total lipids ratio in large LDL (%)	5593	-0.19	0.36	0.516	-0.896	0.5979	0.00063
Phospholipids to total lipds ratio in medium LDL (%)	5593	-1.58	0.728	-0.155	-3.01	0.02984	0.0508
Total cholesterol to total lipids ratio in medium LDL (%)	5593	1.3	0.803	2.87	-0.277	0.1064	0.0364
Cholesterol esters to total lipids ratio in medium LDL (%)	5593	1.72	1.24	4.15	-0.7	0.1634	0.0531
Free cholesterol to total lipids ratio in medium LDL (%)	5593	-0.427	0.531	0.614	-1.47	0.4217	0.0643
Triglycerides to total lipids ratio in medium LDL (%)	5593	0.284	0.379	1.03	-0.459	0.4538	0.00311
Phospholipids to total lipds ratio in small LDL (%)	5593	-1.29	0.802	0.282	-2.86	0.1079	0.0511
Total cholesterol to total lipids ratio in small LDL (%)	5593	1.9	0.927	3.72	0.0865	0.04008	0.0298
Cholesterol esters to total lipids ratio in small LDL (%)	5593	2.34	1.31	4.91	-0.236	0.07505	0.044
Free cholesterol to total lipids ratio in small LDL (%)	5593	-0.432	0.54	0.627	-1.49	0.4238	0.0475
Triglycerides to total lipids ratio in small LDL (%)	5593	-0.618	0.367	0.102	-1.34	0.0927	0.00766
Phospholipids to total lipds ratio in very large HDL (%)	5593	4.59	0.874	6.3	2.87	1.601e-07	0.0173
Total cholesterol to total lipids ratio in very large HDL (%)	5593	-4.09	0.819	-2.48	-5.69	6.114e-07	0.017
Cholesterol esters to total lipids ratio in very large HDL (%)	5593	-4.28	0.837	-2.64	-5.93	3.19e-07	0.0153
Free cholesterol to total lipids ratio in very large HDL (%)	5593	0.195	0.087	0.365	0.0242	0.02527	0.0778
Triglycerides to total lipids ratio in very large HDL (%)	5593	-0.496	0.182	-0.14	-0.852	0.006319	0.0175
Phospholipids to total lipds ratio in large HDL (%)	5593	-1.01	0.309	-0.404	-1.61	0.001081	0.0197
Total cholesterol to total lipids ratio in large HDL (%)	5593	1.66	0.414	2.48	0.853	5.893e-05	0.0199
Cholesterol esters to total lipids ratio in large HDL (%)	5593	1.22	0.338	1.88	0.552	0.0003299	0.02
Free cholesterol to total lipids ratio in large HDL (%)	5593	0.449	0.0984	0.641	0.256	5.204e-06	0.0192
Triglycerides to total lipids ratio in large HDL (%)	5593	-0.66	0.153	-0.36	-0.96	1.669e-05	0.0154
Phospholipids to total lipds ratio in medium HDL (%)	5593	0.259	0.26	0.768	-0.25	0.3188	0.0144
Total cholesterol to total lipids ratio in medium HDL (%)	5593	0.726	0.334	1.38	0.0724	0.02953	0.0249
Cholesterol esters to total lipids ratio in medium HDL (%)	5593	0.566	0.307	1.17	-0.0355	0.06517	0.0344
Free cholesterol to total lipids ratio in medium HDL (%)	5593	0.157	0.0595	0.274	0.0405	0.008299	0.0371
Triglycerides to total lipids ratio in medium HDL (%)	5593	-0.983	0.206	-0.579	-1.39	1.842e-06	0.0227
Phospholipids to total lipds ratio in small HDL (%)	5593	-2.85	0.549	-1.78	-3.93	2.099e-07	0.0234
Total cholesterol to total lipids ratio in small HDL (%)	5593	3.54	0.635	4.78	2.29	2.657e-08	0.016
Cholesterol esters to total lipids ratio in small HDL (%)	5593	3.57	0.666	4.87	2.26	8.91e-08	0.0204
Free cholesterol to total lipids ratio in small HDL (%)	5593	-0.0278	0.0841	0.137	-0.193	0.741	0.0746
Triglycerides to total lipids ratio in small HDL (%)	5593	-0.681	0.17	-0.348	-1.01	6.355e-05	0.0206
Mean diameter for VLDL particles (nm)	5593	-1.49	0.253	-0.999	-1.99	3.511e-09	0.0185
Mean diameter for LDL particles (nm)	5593	0.0246	0.0214	0.0665	-0.0173	0.2503	0.0589
Mean diameter for HDL particles (nm)	5593	0.209	0.0306	0.269	0.149	8.656e-12	0.0341
Serum total cholesterol (mmol/l)	5593	0.362	0.121	0.599	0.124	0.00284	0.0922
Total cholesterol in VLDL (mmol/l)	5593	-0.106	0.0308	-0.0461	-0.167	0.0005454	0.0593
Remnant cholesterol (non-HDL, non-LDL -cholesterol) (mmol/l)	5593	-0.054	0.0483	0.0407	-0.149	0.2637	0.079
Total cholesterol in LDL (mmol/l)	5593	0.142	0.0664	0.272	0.012	0.03231	0.0754
Total cholesterol in HDL (mmol/l)	5593	0.273	0.042	0.356	0.191	8.298e-11	0.0357
Total cholesterol in HDL2 (mmol/l)	5593	0.186	0.0278	0.24	0.131	2.461e-11	0.0273
Total cholesterol in HDL3 (mmol/l)	5593	0.0876	0.0152	0.117	0.0578	8.424e-09	0.0544
Esterified cholesterol (mmol/l)	5587	0.237	0.0865	0.407	0.0674	0.00617	0.0986
Free cholesterol (mmol/l)	5587	0.125	0.0368	0.197	0.0528	0.0006898	0.0718
Serum total triglycerides (mmol/l)	5593	-0.145	0.0335	-0.0795	-0.211	1.509e-05	0.0427
Triglycerides in VLDL (mmol/l)	5593	-0.181	0.0347	-0.113	-0.249	2.045e-07	0.0325
Triglycerides in LDL (mmol/l)	5593	0.00943	0.00804	0.0252	-0.00632	0.2406	0.0525
Triglycerides in HDL (mmol/l)	5593	-0.00812	0.00369	-0.00088	-0.0154	0.02789	0.045
Diacylglycerol (mmol/l)	5469	-0.00393	0.00211	0.0002	-0.00807	0.06209	0.0123
Ratio of diacylglycerol to triglycerides	5468	-0.00075	0.00204	0.00326	-0.00476	0.7145	0.00057
Total phosphoglycerides (mmol/l)	5586	0.154	0.0549	0.262	0.0468	0.00493	0.129
Ratio of triglycerides to phosphoglycerides	5585	-0.128	0.0247	-0.08	-0.177	2.001e-07	0.015
Phosphatidylcholine and other cholines (mmol/l)	5547	0.146	0.0561	0.256	0.0358	0.009379	0.0492
Total cholines (mmol/l)	5585	0.19	0.0599	0.307	0.0723	0.001552	0.1
Apolipoprotein A-I (g/l)	5593	0.129	0.0229	0.174	0.0846	1.67e-08	0.0637
Apolipoprotein B (g/l)	5593	-0.049	0.0246	-0.00068	-0.0973	0.04691	0.0787
Ratio of apolipoprotein B to apolipoprotein A-I	5593	-0.0723	0.0172	-0.0385	-0.106	2.765e-05	0.0412
Total fatty acids (mmol/l)	5588	-0.126	0.319	0.498	-0.751	0.6915	0.123
Estimated description of fatty acid chain length, not actual carbon number: Focu	5585	-0.0961	0.0734	0.0479	-0.24	0.191	0.0417
Estimated degree of unsaturation	5587	0.029	0.0124	0.0534	0.00471	0.01934	0.0362
22:6, docosahexaenoic acid (mmol/l)	5588	0.0043	0.00556	0.0152	-0.0066	0.4394	0.0701
18:2, linoleic acid (mmol/l)	5586	0.0682	0.0874	0.239	-0.103	0.4353	0.147
Conjugated linoleic acid (mmol/l)	5586	-0.0037	0.00339	0.00295	-0.0103	0.2754	0.0358
Omega-3 fatty acids (mmol/l)	5588	0.00055	0.0139	0.0277	-0.0266	0.9685	0.0812
Omega-6 fatty acids (mmol/l)	5587	0.138	0.0982	0.33	-0.0549	0.1612	0.142
Polyunsaturated fatty acids (mmol/l)	5586	0.138	0.107	0.348	-0.0722	0.1985	0.144
Monounsaturated fatty acids; 16:1, 18:1 (mmol/l)	5584	-0.203	0.112	0.0155	-0.422	0.06867	0.0337
Saturated fatty acids (mmol/l)	5584	-0.061	0.133	0.2	-0.322	0.6473	0.169
Ratio of 22:6 docosahexaenoic acid to total fatty acids (%)	5588	0.0599	0.0462	0.15	-0.0306	0.1948	0.00869
Ratio of 18:2 linoleic acid to total fatty acids (%)	5586	0.962	0.49	1.92	0.00052	0.04992	0.0196
Ratio of conjugated linoleic acid to total fatty acids (%)	5586	-0.0376	0.0341	0.0293	-0.104	0.2707	0.02
Ratio of omega-3 fatty acids to total fatty acids (%)	5588	0.0547	0.106	0.263	-0.154	0.6072	0.00354
Ratio of omega-6 fatty acids to total fatty acids (%)	5587	1.77	0.513	2.77	0.761	0.0005788	0.00957
Ratio of polyunsaturated fatty acids to total fatty acids (%)	5586	1.82	0.537	2.87	0.768	0.0007022	0.00833
Ratio of monounsaturated fatty acids to total fatty acids (%)	5584	-1.74	0.54	-0.679	-2.79	0.001296	0.11
Ratio of saturated fatty acids to total fatty acids (%)	5584	-0.0875	0.379	0.656	-0.831	0.8174	0.178
Glucose (mmol/l)	5568	-0.00671	0.0188	0.0301	-0.0435	0.721	0.0219
Lactate (mmol/l)	5590	0.0257	0.0393	0.103	-0.0513	0.5128	0.0362
Pyruvate (mmol/l)	5584	0.00214	0.00685	0.0156	-0.0113	0.7551	0.024
Citrate (mmol/l)	5576	0.00633	0.00493	0.016	-0.00334	0.1997	0.116
Alanine (mmol/l)	5592	0.012	0.0125	0.0366	-0.0125	0.337	0.0545
Glutamine (mmol/l)	5584	-0.015	0.0119	0.00842	-0.0384	0.2095	0.00636
Histidine (mmol/l)	5538	0.00026	0.00284	0.00582	-0.00531	0.928	0.015
Isoleucine (mmol/l)	5592	-0.00432	0.0034	0.00235	-0.011	0.2041	0.0185
Leucine (mmol/l)	5592	-0.00198	0.00285	0.0036	-0.00756	0.4868	0.0194
Valine (mmol/l)	5593	0.00362	0.00673	0.0168	-0.00958	0.591	0.00582
Phenylalanine (mmol/l)	5582	-0.00044	0.00163	0.00274	-0.00363	0.7844	0.0772
Tyrosine (mmol/l)	5575	-0.00255	0.00298	0.00328	-0.00839	0.3908	0.0864
Acetate (mmol/l)	5592	-0.00545	0.00456	0.0035	-0.0144	0.2327	0.0755
Acetoacetate (mmol/l)	5588	-0.0146	0.00764	0.00037	-0.0296	0.05605	0.0505
3-hydroxybutyrate (mmol/l)	5590	-0.0168	0.0152	0.0129	-0.0465	0.267	0.016
Creatinine (mmol/l)	5584	-0.00096	0.00141	0.00181	-0.00372	0.4975	0.655
Albumin (signal area)	5585	0.00067	0.00075	0.00214	-0.0008	0.3712	0.0111
Glycoprotein acetyls, mainly a1-acid glycoprotein (mmol/l)	5591	-0.0365	0.0273	0.017	-0.0899	0.1813	0.024
